# Supplementary material for: MicroRNA-Dependent Regulation of Transcription in Non-Small Cell Lung Cancer
Source: PLoS One. 2014 Mar 13;9(3):e90524. doi: 10.1371/journal.pone.0090524 (PMC3953115; doi:10.1371/journal.pone.0090524)
Supplement: Table S1 — Differentially expressed genes in SCC and adenocarcinoma relative to the reference pool. T-test was performed with false discovery rate (FDR) control estimated using the single-step Bonferroni procedure. Genes that passed the t-test filter were subjected to a second filter. Only genes showing a 2-fold change were selected as differentially expressed. (XLSX) [file pone.0090524.s001.xlsx]

## Sheet: Table A
Gene Symbol	Fold Change (> twofold)	Adjusted p-value
Down-regulated in squamous cell lung cancer
Pro25G	-18276	3.97e-15
XIST	-14628	2.26e-14
NR0B1	-128588	4.82e-06
CEACAM6	-115872	3.04e-07
XAGE1	-109432	0.0304
LOC145837	-101996	1.69e-10
SPINK1	-0.98852	1.02e-10
C20orf114	-0.94504	1.71e-05
CLIC6	-0.93432	3.85e-06
CP	-0.90448	0.000127
S100P	-0.90104	5.33e-05
ABCA4	-0.88432	8.08e-10
SFTPB	-0.85528	0.178
THC2057489	-0.8332	7.39e-05
TMC5	-0.82408	0.0193
ENST00000334429	-0.8184	1.31e-11
LMO3	-0.81324	0.101
BHMT2	-0.78756	9.81e-10
GDF15	-0.7874	5.68e-07
PIGR	-0.78308	2.21e-05
CRLF1	-0.76936	5.5e-05
THC2096365	-0.76916	0.000101
BM970287	-0.76404	0.00167
ABCC3	-0.75668	1.2e-05
BX640625	-0.75044	0.00451
AK027379	-0.74908	3.92e-05
MGC11242	-0.7396	1.64e-05
MGC45438	-0.73148	0.00709
PLUNC	-0.72256	0.000164
GSTA5	-0.72024	1.42
TNNC2	-0.7134	1.09e-05
BAMBI	-0.70864	6e-06
GSTA2	-0.70756	1.4
MUC1	-0.70424	0.000464
GPR153	-0.7004	0.0453
A_23_P111766	-0.69176	5.8e-09
CST6	-0.6866	0.00423
ADH1C	-0.6858	0.1
AMIGO2	-0.68488	0.000124
TM4SF3	-0.66944	0.00109
LECT1	-0.66592	0.362
EREG	-0.66076	0.00589
FOLR1	-0.65768	0.032
THC2122553	-0.6562	0.00226
THC2139127	-0.65464	3.25e-05
LOC253970	-0.64768	0.116
BC018749	-0.64532	0.00112
C10orf81	-0.64456	5.31e-05
KLK12	-0.64112	0.0208
EPS8	-0.63688	0.000604
PRSS2	-0.63644	2.31e-13
BI818647	-0.63608	0.0644
PIP	-0.63548	6.13e-05
GDDR	-0.63516	0.309
BC029655	-0.63188	0.557
ENST00000333066	-0.62844	0.0231
ELF3	-0.62628	3.28e-05
CPS1	-0.62468	4.61e-09
SPP2	-0.62036	1.79e-07
NAPSA	-0.61672	0.000782
A_32_P101073	-0.61484	0.183
AGR2	-0.61432	0.0173
AK123975	-0.6136	0.000123
MST1	-0.61188	7.77e-10
THC2087383	-0.61016	5.57e-06
ZNF206	-0.608	0.0503
A_32_P61074	-0.6062	0.264
A_32_P182135	-0.60412	1.03e-06
BM547196	-0.59984	0.22
CB050471	-0.59912	0.0219
LOC387733	-0.59784	0.107
A_23_P435390	-0.594	0.466
A_24_P464238	-0.59272	0.000295
THC2097260	-0.5916	0.0685
L38562	-0.59048	0.438
ENST00000307840	-0.58856	0.0726
AK023055	-0.588	1.24e-06
AF035031	-0.58696	0.176
X72459	-0.58448	0.111
A_32_P1291	-0.58436	0.415
AQP3	-0.58392	0.00132
AF035023	-0.5816	0.0722
A_24_P42107	-0.5814	0.175
ADH1A	-0.5812	0.24
LIPH	-0.58048	1.01e-05
A_24_P461664	-0.57888	0.272
LCE5A	-0.57788	0.257
A_24_P922101	-0.5764	0.0659
A_23_P44053	-0.57292	0.136
A_24_P533990	-0.57232	0.2
WFDC2	-0.56976	0.00336
AF471475	-0.56856	0.31
AI878825	-0.56848	0.152
CDC42EP5	-0.56676	0.612
LCN2	-0.56624	0.0254
THC2134185	-0.56576	0.133
TMEM27	-0.56568	0.00266
POU3F3	-0.56296	0.654
GSTA1	-0.56028	1.35
NAPSB	-0.56016	0.0358
HMG4L	-0.5596	3.16e-05
BC022385	-0.55852	0.757
A_32_P132422	-0.55668	0.302
THC2175925	-0.55544	0.177
AF035044	-0.55344	0.38
DUX4	-0.55276	0.276
A_32_P85711	-0.55256	0.276
BC080624	-0.54756	0.00543
FLJ22184	-0.54748	0.546
A_24_P204574	-0.54728	0.207
ENST00000329156	-0.54516	8.57e-05
RASD1	-0.5422	2.06e-08
THC2219946	-0.542	0.0265
NP511100	-0.54188	0.071
CPM	-0.53848	0.103
CLDN10	-0.5382	0.00112
HES7	-0.53644	0.147
GPR150	-0.53636	0.325
AF063695	-0.53388	0.511
A_24_P101072	-0.53348	0.0137
THC2136397	-0.53332	0.393
JUN	-0.53304	0.00603
U00515	-0.533	0.726
AF076205	-0.5318	0.0349
SUSD2	-0.53132	0.172
ENST00000334388	-0.5312	3.78e-05
COX6A2	-0.52932	0.0101
A_32_P71864	-0.52912	0.73
UNQ541	-0.5282	0.659
THC2210612	-0.52776	0.257
A_23_P72252	-0.52684	0.174
A_32_P112100	-0.52564	1.48
AB063751	-0.52456	0.233
AJ519285	-0.52388	0.924
ENST00000325814	-0.52312	0.159
MGC17299	-0.52128	0.971
A_32_P15887	-0.52036	0.391
NP102468	-0.51996	0.0366
THC2178304	-0.51968	0.319
AR	-0.51812	8.05e-07
ARSE	-0.51784	5.55e-10
A_32_P140312	-0.51724	0.414
MSMB	-0.51424	0.00333
PPP1R9A	-0.51364	0.0356
X82545	-0.51332	0.173
AK130705	-0.5128	2.67e-06
SLC26A9	-0.51208	0.000166
AZGP1	-0.51132	0.602
N47124	-0.5108	0.000256
THC2105947	-0.50968	0.979
GRIN2D	-0.50964	0.743
A_32_P65793	-0.50944	0.737
A_24_P780709	-0.50816	0.522
S100A6	-0.5068	0.00215
BC035731	-0.50612	0.458
ENST00000331696	-0.50588	0.967
A_24_P101771	-0.50476	0.00031
ZNF579	-0.50448	0.136
UTS2R	-0.5042	0.382
G1P2	-0.50408	1.5e-05
LOC442002	-0.50356	1.21
U21252	-0.50208	0.345
A_23_P158868	-0.5012	0.215
LOC400969	-0.50036	0.039
THC2211851	-0.49968	0.00664
LOC401101	-0.49948	1.06e-05
HCN2	-0.4992	0.748
A_32_P234913	-0.49744	0.615
X01147	-0.49616	0.0408
ENST00000333579	-0.496	1.07
PDIP	-0.49516	1.32e-05
FLJ35773	-0.49388	0.24
AK131023	-0.49236	0.0111
GRB14	-0.4918	0.0044
A_32_P233211	-0.49176	0.643
IGKC	-0.49096	1.18
KLF16	-0.48856	0.963
THC2140470	-0.48804	0.000539
AF035024	-0.4878	0.834
ENPP3	-0.48528	3.23e-06
ENST00000332148	-0.48496	5.68e-07
MDK	-0.48304	0.00484
BC005332	-0.48304	0.0913
A_24_P7785	-0.48208	0.425
CTNND2	-0.48136	0.0293
THC2212371	-0.4808	0.00538
AK075059	-0.4804	1.09e-05
A_24_P161773	-0.4804	0.00111
A_32_P199824	-0.48036	0.00179
RPA4	-0.48024	0.000362
LRCH4	-0.47924	0.0566
A_23_P125109	-0.47872	0.0228
PLA2G10	-0.47852	0.0139
HMGB3	-0.47804	1.81e-06
BG182941	-0.4778	0.05
FLJ31952	-0.47732	4.67e-07
EPHX1	-0.47692	0.000149
BC013284	-0.47668	0.499
AF357221	-0.47552	1.11
LOC134147	-0.475	0.000147
A_32_P231880	-0.4746	0.812
A_32_P101195	-0.47448	0.172
AK024930	-0.47424	0.21
KCNE4	-0.47232	9.83e-07
THC2164098	-0.47232	0.0232
FOXQ1	-0.47228	1.55e-06
G1P3	-0.47116	3.59e-09
NFIB	-0.47088	3.22e-10
HCN4	-0.46768	1.18
CLDN4	-0.4668	0.000172
U96396	-0.46632	0.0765
A_24_P213325	-0.46564	0.000136
B7-H4	-0.46536	0.0502
AY062331	-0.46328	0.185
BC022822	-0.46292	0.22
HLA-DRB6	-0.4626	0.0442
BC028232	-0.46212	0.73
MALAT1	-0.4614	3.45e-05
ST3GAL5	-0.45884	2.45e-05
ENST00000360102	-0.458	0.439
CDKL2	-0.45772	0.0104
HLA-H	-0.4574	0.00143
A_24_P641742	-0.45696	0.873
A_32_P171984	-0.45692	1.52
THC2208129	-0.45544	0.671
TITF1	-0.45504	0.000712
BHLHB4	-0.45404	0.267
AY003763	-0.45396	0.134
ATP6V0A4	-0.45336	0.000635
GALR3	-0.45336	0.96
AF035028	-0.45208	0.265
ZFPM1	-0.44952	1.36
THC2058290	-0.44768	0.004
HGD	-0.4476	0.00145
ENST00000360262	-0.44716	0.919
ENST00000302096	-0.44708	0.878
BM768581	-0.44464	0.000265
IGHV@	-0.4436	0.455
THC2049424	-0.44312	0.0837
PHOX2A	-0.4416	0.0942
KCNK5	-0.44148	3.2e-05
LOC283345	-0.43936	1.95e-05
MGC27165	-0.43888	0.0756
ATP1B1	-0.43836	0.0753
THC2062859	-0.43776	0.905
BC012876	-0.43732	0.0174
BX115350	-0.43508	1.03e-05
Y10152	-0.43436	1.35
CALCB	-0.43408	1.46e-05
NEFH	-0.43304	0.842
A_23_P112957	-0.43236	0.034
QSCN6	-0.43224	0.000379
DPP4	-0.43168	0.00456
AQP5	-0.4314	1.03e-06
SCNN1A	-0.42968	0.0329
A_23_P61068	-0.4294	0.394
THC2133977	-0.4294	0.00011
A_32_P144599	-0.42872	0.000559
IFIT1	-0.42824	0.011
DNALI1	-0.42772	0.00821
SCRT2	-0.42728	0.0924
TMEM45B	-0.42696	0.0262
A_24_P49267	-0.42692	1.5
MIG-6	-0.42652	0.000641
THC2223828	-0.42612	0.315
HLA-B	-0.42492	0.008
A_24_P341106	-0.42444	0.00371
AK095986	-0.42428	0.0299
KIT	-0.42392	0.566
AF035034	-0.42168	0.0147
NMES1	-0.42116	0.165
PAEP	-0.42	1.18e-09
CIT	-0.4196	0.00586
THC2021618	-0.4194	0.000925
THC2182662	-0.4186	1.17
FOLR3	-0.41844	0.18
AGT	-0.41744	0.0148
C9orf62	-0.41732	0.187
AF287958	-0.41684	0.00641
THC2087206	-0.41652	0.000963
LOC401967	-0.4164	0.272
THC2178080	-0.41608	0.433
BM701175	-0.41568	5.66e-06
A_32_P37943	-0.41544	0.275
THC2132011	-0.4154	1.42
AGPAT2	-0.41488	0.199
PCP4	-0.41392	0.001
REC8L1	-0.41392	2.57e-06
A_24_P778928	-0.41252	0.281
LOC339352	-0.41228	0.65
GLULD1	-0.41196	0.000316
AF035035	-0.41132	1.33
BX119852	-0.41024	0.0663
MLPH	-0.40972	0.0407
ITGA3	-0.40852	0.0109
CR594528	-0.4068	0.404
SLC39A7	-0.40668	0.00446
ENST00000311201	-0.40652	0.00264
SCIN	-0.4054	0.00497
CACNA1E	-0.40456	0.193
IFI44	-0.40396	0.000113
A_24_P878419	-0.40328	0.000191
CLDN3	-0.40324	4.01e-05
LOC393078	-0.40296	0.625
THC2045977	-0.40132	0.0191
ACSL5	-0.4	0.00307
FLJ22635	-0.39996	4.37e-05
THC2095769	-0.39984	0.00079
RAB37	-0.39964	0.000328
A_32_P11673	-0.3984	0.0756
FOXA1	-0.39828	0.0709
PTGS2	-0.39672	0.171
ITPKA	-0.39668	6.61e-07
IER5	-0.394	0.00378
LOC391827	-0.39376	1.19
MGC9515	-0.393	1.01
AF116601	-0.39296	0.121
ST6GALNAC1	-0.39272	0.00213
ENST00000310176	-0.39204	0.0531
AF187554	-0.39104	0.85
CAPN2	-0.391	0.00313
THC2171259	-0.39056	0.699
CDH1	-0.39012	0.0165
AJ399872	-0.38912	0.292
OCLN	-0.38864	0.04
ICAM1	-0.38856	0.163
AK058065	-0.38816	1.6
U96394	-0.38644	0.272
BC031698	-0.38604	0.0116
A_23_P130187	-0.385	0.00192
CGN	-0.38496	8.94e-08
CRIP2	-0.38428	2.35e-05
TPSG1	-0.3834	0.0576
KIAA1856	-0.38264	0.0166
AK093171	-0.38152	0.801
AL049987	-0.38132	0.0223
NMU	-0.38096	0.118
THC2163664	-0.38072	1.18
TSC	-0.38048	0.000343
ITPR3	-0.3802	0.000689
MARLIN1	-0.37984	0.727
LDHD	-0.37968	0.000107
ENST00000333222	-0.3794	0.562
A_32_P122595	-0.37892	0.000127
PCDHA5	-0.3784	3.77e-05
PLS1	-0.37836	0.0268
HRASLS3	-0.37788	0.884
CALCA	-0.37736	6.05e-05
BC043411	-0.37684	0.000164
DKFZp761N1114	-0.3768	0.0984
AA704712	-0.37648	0.164
FCGBP	-0.37632	0.16
THC2219399	-0.3762	0.00288
FGL1	-0.37596	7.1e-05
CABP7	-0.3758	1.07
PCSK1N	-0.37496	0.296
THC2210545	-0.37468	0.000156
RRBP1	-0.37368	9.51e-05
ENST00000358493	-0.372	0.576
HLA-A	-0.37188	0.0762
M64259	-0.37188	0.0658
NLF1	-0.37148	0.515
NEUROG1	-0.37112	1.04
AF035022	-0.37108	0.769
LOC202451	-0.371	0.824
A_32_P230059	-0.37092	1.57
IQCD	-0.37068	7.99e-05
CRABP2	-0.37028	0.174
FLJ12443	-0.36968	0.000693
BC042439	-0.36956	0.293
LOC440370	-0.36868	0.927
A_32_P119949	-0.3686	0.479
ZNF205	-0.36768	0.835
A_32_P89277	-0.3676	0.000272
A_24_P770494	-0.36744	0.245
HLA-C	-0.36664	0.0114
TBX15	-0.36596	1.58
THC2178817	-0.36592	0.000302
RAMP1	-0.36564	0.0016
A_32_P11425	-0.36508	1.54
RIMS3	-0.36468	0.105
BF	-0.36444	0.0093
COMP	-0.36416	0.00101
GAL3ST1	-0.36276	7.49e-05
LOC440609	-0.36276	0.956
APLP2	-0.36264	2.22e-06
IFIT2	-0.36264	0.0422
IGLL1	-0.3608	0.591
CYP2B6	-0.3588	2.74e-05
LOC284801	-0.35848	0.029
Z18824	-0.3574	0.635
THC2161278	-0.35736	0.00675
BM666601	-0.35732	0.00323
MSTP9	-0.3568	0.000289
DDC	-0.35588	0.126
SLC1A7	-0.3558	1.82e-11
SNTB1	-0.35524	0.00787
FOXB1	-0.353	0.868
THC2101100	-0.35196	0.53
A_24_P67063	-0.35192	1.09e-05
AA574228	-0.35136	0.000178
C20orf102	-0.35104	0.00579
FMO5	-0.34964	0.0014
LCE1D	-0.34964	0.903
FNBP1L	-0.3496	0.0003
INHBB	-0.34952	0.00886
C3	-0.34876	1.35
AF338191	-0.34748	0.136
CAPN13	-0.34744	6.25e-05
ENC1	-0.34728	0.0416
FOXN4	-0.34716	0.000928
BX119435	-0.34688	0.141
PHLDA3	-0.34652	6.38e-05
SPON2	-0.34584	1.33
PGC	-0.3458	0.381
LOC441825	-0.34552	0.114
LOC155006	-0.3452	0.00152
AK092921	-0.34516	0.519
A_24_P230195	-0.34452	1.09
CLDN7	-0.34388	0.0328
AL834416	-0.34372	1.18
TNFRSF12A	-0.34272	0.414
CAPS	-0.34248	0.704
THC2072421	-0.34236	0.674
AI791206	-0.34196	0.0237
THC2125271	-0.34184	0.00166
A_24_P745960	-0.34128	0.411
GGTLA4	-0.3404	1.28
VPS18	-0.34036	0.00034
A_32_P75141	-0.33788	0.975
SLC35E4	-0.3374	0.0812
CEACAM3	-0.33664	1.77e-07
AJ245002	-0.33588	0.406
LOC151878	-0.33536	0.377
P2RY6	-0.33512	0.000493
FLJ32416	-0.33504	1.55
A_32_P69616	-0.33484	0.00108
IRX3	-0.3344	0.026
AK025909	-0.33324	0.696
KRT7	-0.33288	0.0201
KCNN4	-0.33208	0.0598
BC044863	-0.33144	0.0639
IFIT3	-0.33132	0.00786
SLC5A8	-0.33036	0.124
A_23_P170719	-0.32984	1.42
THC2133047	-0.3296	0.153
CCL28	-0.32936	0.23
BC062473	-0.32928	0.337
CEACAM7	-0.32928	4.21e-05
KIAA1126	-0.3292	1.39
LYN	-0.32884	0.871
LOC342979	-0.32844	0.0327
THC2092116	-0.32796	6.68e-06
SOX4	-0.32768	0.169
ENST00000341455	-0.327	0.977
APOD	-0.32692	0.00043
LEFTY1	-0.32636	1.26
HLA-F	-0.3262	0.0148
BENE	-0.32596	0.125
RAB25	-0.32568	0.114
AK090500	-0.32408	0.861
AK090730	-0.32348	0.032
THBS4	-0.32348	0.000705
SPPL2B	-0.32344	0.0617
THC2098018	-0.32304	0.175
THC2148159	-0.32304	0.661
UCP2	-0.32276	0.00813
AK056686	-0.32264	0.447
OPLAH	-0.32208	0.301
TIMP1	-0.32148	0.321
HOXA3	-0.32108	0.0136
VEGF	-0.32092	1.5e-05
IRX5	-0.32072	7.49e-06
THC2216023	-0.32052	0.229
LTK	-0.32016	0.158
A_24_P660797	-0.32008	1.84e-06
BC035647	-0.32	0.0589
BC015370	-0.31916	0.0455
NPAS3	-0.31912	0.0931
THC2215849	-0.31908	0.239
FBXO2	-0.31896	0.084
BG190682	-0.31788	0.185
HLA-E	-0.31756	0.102
SP5	-0.31708	0.000155
S71486	-0.31704	1.03
PGM2L1	-0.31672	0.234
NET1	-0.3166	0.18
THC2120339	-0.31604	0.0795
A_24_P247596	-0.316	0.982
BMF	-0.31584	0.16
DKFZp434M0331	-0.31564	0.000665
CR611094	-0.31544	0.131
SYNE1	-0.31428	0.000414
ST14	-0.3132	0.00013
CEACAM5	-0.312	0.0521
FOXJ1	-0.31196	0.000131
DUSP23	-0.31112	0.0621
B3GNT3	-0.31104	0.635
HOOK1	-0.31024	0.18
KIAA1522	-0.31	1.12
AK074568	-0.309	0.861
LOC200030	-0.30828	0.395
THC2148895	-0.30812	0.0263
IGSF4	-0.30764	0.31
IL6R	-0.30664	0.658
ZBTB16	-0.30568	0.221
VASP	-0.30528	0.31
A_24_P922084	-0.3052	0.709
CGB1	-0.30488	0.946
LOC388760	-0.30248	0.000324
SOX17	-0.3024	0.147
VMP1	-0.30228	0.00684
LOC92659	-0.30208	1.29
HOXB2	-0.3018	1.72e-05
TRIM2	-0.30156	0.00202
LOC92249	-0.3006	0.0529

## Sheet: Table B
Gene Symbol	Fold Change (> twofold)	Adjusted p-value
Up-regulated in squamous cell lung cancer
NHLH2	0.30216	0.112
USP36	0.30252	1.51
AA301508	0.3036	0.000538
AF293339	0.30968	0.495
RP11-19J3.3	0.31048	0.00122
GPR147	0.31284	0.406
BE719776	0.31328	0.0706
IL17C	0.315	0.146
RAPGEFL1	0.31536	0.713
SLC13A5	0.31828	0.0833
C9orf77	0.3254	0.145
FLJ44715	0.32544	0.184
NPAS1	0.43668	0.393

## Sheet: Table C
Gene Symbol	Fold Change (> twofold)	Adjusted p-value
Down-regulated in adenocarcinoma
Pro25G	-1802368421	7.80E-16
ENST00000309950	-1577842105	2.27E-15
MGC27005	-1360736842	3.99E-09
GAGE7	-1329842105	5.50E-09
MAGEA1	-1325631579	6.06E-08
ADH7	-1251052632	9.06E-07
NTS	-1161210526	3.80E-09
KRT6E	-1097105263	6.27E-17
KRT6A	-1086368421	3.06E-16
LOC440421	-1075684211	6.53E-12
KRT17	-1048421053	1.62E-10
KSP37	-1032263158	1.08E-13
NPY1R	-1029894737	3.83E-10
S100A2	-1023842105	6.78E-10
THC2113241	-0.995105263	1.62E-11
DEFB103A	-0.960526316	2.19E-12
SPIC	-0.945210526	2.87E-12
FLJ41238	-0.944526316	6.80E-11
KRT15	-0.896052632	2.46E-10
MMP10	-0.881789474	2.75E-11
DSC3	-0.878421053	2.50E-11
M31157	-0.872210526	9.11E-09
ENST00000311208	-0.860894737	4.84E-11
SOX2	-0.843052632	1.23E-07
KRT16	-0.840315789	1.48E-12
KRT5	-0.834578947	6.45E-12
A_24_P839530	-0.811842105	4.14E-10
MGC62094	-0.791	5.77E-07
THC2156886	-0.784526316	9.68E-12
TSPY1	-0.777842105	2.94E-12
SOST	-0.775421053	6.57E-11
UGT1A3	-0.772315789	3.12E-07
ENST00000332402	-0.769578947	4.59E-14
KCNJ16	-0.763894737	6.22E-09
PTHLH	-0.733736842	3.51E-13
GJB2	-0.720947368	2.60E-08
PAGE-5	-0.691736842	2.03E-06
FABP7	-0.691	2.22E-08
THC2211757	-0.690631579	3.16E-06
OSTalpha	-0.690473684	9.57E-07
MGC88118	-0.678	3.48E-06
DSG3	-0.672	9.77E-08
SERPINB4	-0.671368421	2.38E-07
KRT6B	-0.665842105	5.97E-08
LY6D	-0.664789474	2.28E-09
DSCR8	-0.663263158	7.39E-06
CHRNA3	-0.651	5.48E-10
ENST00000322533	-0.650894737	5.23E-12
MGC34923	-0.646842105	1.54E-05
MYB	-0.627	3.52E-06
KRT14	-0.617210526	2.14E-11
LOC253012	-0.616631579	8.27E-08
SERPINB3	-0.610842105	1.41E-06
ENST00000311197	-0.605052632	3.49E-07
TP73L	-0.604421053	4.21E-12
VSNL1	-0.600157895	3.60E-07
A_24_P174353	-0.593315789	9.56E-12
MUC20	-0.588	7.28E-07
FGFBP1	-0.583631579	3.08E-10
RFC4	-0.576684211	9.04E-07
CALB1	-0.550315789	5.37E-08
BX640843	-0.547684211	3.75E-06
FLJ37659	-0.539	4.19E-06
PTPRZ2	-0.538684211	1.26E-07
MAGEA4	-0.532789474	1.01E-06
ODZ2	-0.524210526	2.25E-07
KYNU	-0.522210526	5.21E-07
OXGR1	-0.521526316	2.45E-08
GCLM	-0.518789474	9.33E-06
TSLP	-0.514842105	3.73E-07
C1orf42	-0.505578947	2.20E-09
SRD5A2	-0.501947368	7.00E-08
ENST00000321005	-0.501157895	7.95E-08
THC2095910	-0.500789474	9.22E-06
HAT	-0.488263158	6.38E-08
AK024927	-0.487947368	7.79E-06
CSTA	-0.487578947	1.96E-06
LOC136306	-0.484052632	3.21E-08
UBE2C	-0.483210526	1.23E-06
A_24_P264685	-0.479105263	4.71E-08
C9orf157	-0.478210526	1.05E-10
HIG2	-0.471578947	1.29E-05
PERP	-0.470526316	4.71E-06
ACTBL1	-0.461684211	1.53E-06
MGC2408	-0.457157895	7.47E-07
TARP	-0.452789474	9.28E-07
DNCI1	-0.448842105	3.74E-10
CLDN1	-0.442736842	4.75E-06
THC2185420	-0.440947368	3.09E-07
BC015790	-0.440842105	4.35E-07
ZNF556	-0.436736842	1.25E-08
A_24_P632230	-0.436684211	4.71E-07
A_32_P134634	-0.435315789	3.84E-07
SERPINB5	-0.435105263	5.29E-09
ENST00000304245	-0.434157895	4.54E-06
FLJ11588	-0.428736842	6.67E-07
GAPD	-0.428631579	1.64E-06
GPR87	-0.428473684	7.97E-06
DMRT2	-0.426421053	1.64E-07
THC2226939	-0.423894737	9.49E-06
AF199613	-0.422421053	3.61E-06
A_24_P771278	-0.417210526	7.84E-06
MGC12197	-0.411736842	1.77E-07
BC036236	-0.410157895	1.03E-07
FABP5	-0.409842105	4.06E-07
A_24_P32735	-0.409	1.20E-05
LOC344332	-0.407789474	1.59E-06
BQ934520	-0.407631579	3.68E-06
NPY	-0.403894737	1.13E-08
POTE2	-0.403368421	3.76E-08
CES1	-0.399789474	1.73E-06
ZNF322B	-0.399736842	4.64E-08
A_24_P357836	-0.395315789	4.07E-08
ANKRD21	-0.395210526	1.49E-08
A_24_P307306	-0.395	5.16E-06
RHCG	-0.394684211	3.68E-10
PAGE1	-0.393421053	3.15E-08
HSPC159	-0.392473684	1.34E-05
HMGCS1	-0.391684211	2.34E-06
BC045718	-0.388894737	1.01E-05
SPRR2B	-0.388052632	9.79E-11
MCCC1	-0.386473684	3.03E-06
SPINK6	-0.384894737	8.11E-06
A_24_P109962	-0.384368421	5.10E-06
PIGX	-0.382947368	4.65E-09
CAPNS2	-0.381631579	1.85E-11
A_24_P341058	-0.377421053	6.49E-06
HIST1H4B	-0.375473684	2.64E-06
A_24_P654066	-0.375421053	1.10E-06
A_24_P739075	-0.374894737	2.44E-08
RCN2	-0.373473684	1.22E-05
BC062776	-0.370315789	3.33E-07
NM_207341	-0.37	1.86E-06
GPC3	-0.369473684	4.31E-07
KRTHA3A	-0.368105263	2.28E-13
DHCR7	-0.368052632	1.94E-08
MRPL21	-0.367526316	2.22E-06
HIST1H4L	-0.363526316	5.13E-06
PSMD2	-0.360736842	1.92E-08
AK024926	-0.360105263	1.57E-05
LOC339924	-0.356105263	1.34E-05
POTE14	-0.355789474	1.63E-09
HIST1H4D	-0.354578947	1.52E-06
A_24_P783679	-0.354368421	9.91E-06
HIST1H1B	-0.354052632	8.15E-06
K6HF	-0.353736842	5.24E-08
A_32_P114615	-0.350947368	3.72E-08
MAGEF1	-0.350736842	3.40E-06
GJB6	-0.349105263	3.51E-06
AF279780	-0.349052632	1.07E-05
KIAA0802	-0.348578947	2.81E-06
PSMA7	-0.347684211	4.27E-06
A_24_P307424	-0.345947368	1.38E-05
SPINT1	-0.344421053	1.38E-05
AK094969	-0.342	5.52E-06
AASS	-0.340684211	5.91E-08
MCM4	-0.337578947	1.10E-05
A_32_P212712	-0.336631579	3.21E-07
FLJ10986	-0.336263158	5.15E-06
NPR3	-0.336157895	1.76E-07
UBE2M	-0.335421053	4.69E-06
ENST00000344858	-0.334947368	1.03E-05
LOC120376	-0.329526316	7.28E-06
HIST1H1D	-0.326526316	1.33E-05
C22orf1	-0.326473684	1.86E-08
PAMCI	-0.326263158	4.40E-06
FLJ45235	-0.325368421	1.07E-06
ENST00000332925	-0.325157895	1.39E-07
ALDOAP2	-0.324473684	5.08E-07
S100A7	-0.323736842	4.60E-07
LY6E	-0.320789474	5.31E-06
A_24_P890995	-0.320473684	3.13E-08
EHF	-0.319315789	4.57E-06
CGI-69	-0.318526316	8.89E-06
A_24_P761727	-0.317368421	3.55E-06
BC075857	-0.315631579	2.93E-06
PIK3R3	-0.315631579	1.25E-05
TFAP2B	-0.313842105	7.89E-07
EIF2B5	-0.313789474	2.50E-06
LRMP	-0.313526316	4.30E-07
PTK9	-0.313	9.56E-06
A_24_P93321	-0.311842105	5.42E-09
SPRR3	-0.311	6.17E-07
SULT1E1	-0.307842105	4.84E-06
BST2	-0.307368421	1.10E-05
KCTD1	-0.307315789	1.90E-08
CBX1	-0.307105263	9.18E-08
EIF2AK2	-0.307105263	1.21E-05
HOXA9	-0.307052632	2.81E-07
AP2M1	-0.305894737	1.36E-08
CR599788	-0.305526316	1.17E-06
TBL1XR1	-0.304315789	3.45E-09
AK097068	-0.303368421	4.95E-06
PRKX	-0.303263158	6.43E-06
IFI44L	-0.300631579	3.09E-06

## Sheet: Table D
Gene Symbol	Fold Change(> twofold)	Adjusted p-value
Up-regulated in adenocarcinoma
THC2133734	0.305473684	9.53E-07
AF040248	0.324263158	1.35E-05
CSPG4LY	0.366789474	2.42E-06
C1QTNF4	0.404105263	3.00E-06
DKFZP434P0316	0.415052632	9.38E-07
